# Supplementary material for: Thermal Decomposition Mechanism of P(DAC-AM) with Serial Cationicity and Intrinsic Viscosity
Source: Polymers (Basel). 2024 May 28;16(11):1522. doi: 10.3390/polym16111522 (PMC11174957; doi:10.3390/polym16111522)
Supplement: Supplementary file 1 [file polymers-16-01522-s001.zip]

Archive with 1 entries (1 files):
- polymers-2956038-supplementary.pdf
